# Supplementary material for: A Simple and Easily Implemented Method for the Regioselective Introduction of Deuterium into Azolo[1,5-a]pyrimidines Molecules
Source: Molecules. 2023 Mar 22;28(6):2869. doi: 10.3390/molecules28062869 (PMC10054722; doi:10.3390/molecules28062869)
Supplement: Supplementary file 1 [file molecules-28-02869-s001.zip]

Archive with 1 entries (1 files):
- molecules-2240788-supplementary.pdf
